# Supplementary material for: Quality Improvement in the Preoperative Evaluation: Accuracy of an Automated Clinical Decision Support System to Calculate CHA2DS2-VASc Scores
Source: Medicina (Kaunas). 2022 Sep 13;58(9):1269. doi: 10.3390/medicina58091269 (PMC9500878; doi:10.3390/medicina58091269)
Supplement: Supplementary file 1 [file medicina-58-01269-s001.zip]

Archive with 1 entries (1 files):
- medicina-1852902-supplementary.pdf
